# Supplementary material for: Genome sequence and virulence variation-related transcriptome profiles of Curvularia lunata, an important maize pathogenic fungus
Source: BMC Genomics. 2014 Jul 24;15(1):627. doi: 10.1186/1471-2164-15-627 (PMC4124159; doi:10.1186/1471-2164-15-627)
Supplement: Supplementary file 1 — Additional file 1: Comparative genomics analysis of C. lunata. The file is composed by 13 tables in separate excel sheets, in which the additional information refer to comparative genomic properties and gene family analysis of C. lunata with other pathogenic fungi. Table S1. The number of genes for selected gene families in C. lunata and other Ascomycetes. Table S2. Major protein families involved in pathogen-host interaction in C. lunata and other Ascomycetes. Table S3. Putative transposase-encoding genes. Table S4. Glycoside hydrolase in C. lunata and other fungi. Table S5. Protease genes in different fungal genomes, classed by MEROPS families. Table S6. Transporters in C. lunata CX-3, C. lunata m118 and B. maydis C5. Table S7. Drug transporters of C. lunata and other fungi. Table S8. – Cytochrome P450 genes in different fungal genomes, classed by CYP families. Table S9. G-protein-coupled receptors in different fungal genomes. Table S10. The number of protein kinases in different fungal genomes. Table S11. Proteins for MAP Kinase pathway in the C. lunata CX-3 genome. Table S12. The pupative small, cysteine-rich peptides encoding genes in C. lunata CX-3 genome. Table S13. Differentially expressed genes in WS18-Pob21-11 compared to WS18. (XLS 146 KB) [file 12864_2014_6326_MOESM1_ESM.xls]

## Sheet: Table S1
Table S1. The number of genes for selected gene families in C. lunata and other Ascomycetes.
Protein family	CX-3	m118	C5	ST	PTR	FG	MO	PN	CZM	AF
Fungal specific transcription factors	222	217	221	199	163	347	160	208	165	493
Major facilitator superfamily	252	251	233	224	208	300	192	252	217	425
The ATP-binding Cassette (ABC) Superfamily	47	45	46	43	44	63	51	47	44	82
Cytochrome P450	137	107	162	150	120	125	148	160	103	183
G-protein coupled receptor	129	139	102	130	81	156	124	96	109	116
Pth11-like G-protein coupled receptor	51	54	30	46	22	45	50	21	34	29
Protein kinases	153	147	140	155	156	148	143	172	171	158
Histidine kinase	19	19	20	20	21	16	9	20	16	15
Heterokaryon incompatibility	90	95	94	37	59	89	46	150	47	54
Proteases	516	498	471	477	451	559	495	513	454	562
Aspartic protease	16	17	18	16	15	22	24	20	18	15
Cysteine protease	68	69	65	71	62	68	64	63	58	63
Metalloprotease	102	104	103	106	104	127	115	118	103	133
Serine protease	296	281	255	255	243	311	261	283	252	319
Trypsin	4	4	2	3	2	5	28	5	5	4
Subtilisin	23	14	14	12	13	59	129	11	10	5
Threonine protease	20	20	19	19	19	21	8	19	19	21
Lipase	22	21	27	20	21	29	24	26	14	30
Glycoside hydrolase	219	214	241	199	198	198	217	237	157	239
Glucanase	33	35	34	32	29	32	25	32	22	24
Glucosidase	12	6	8	6	5	10	8	11	11	11
Xylanase	12	12	11	8	11	7	10	13	6	5
Pectate lyase	15	16	15	14	10	20	7	10	8	18
Cutinase	13	14	15	11	11	12	18	11	9	5
Cellulase	13	14	15	11	11	12	18	11	9	5
Pectinesterase	3	3	3	3	2	3	1	3	1	5
Secondary metabolite backbone genes	34	33	38	46	39	34	47	38	30	70
CX-3, Curvularia lunata CX-3; m118, Curvularia lunata m118; C5, Bipolaris maydis C5; ST, Setosphaeria turcica; PTR: Pyrenophora tritici-repentis; FG: Fusarium graminearum; MO: Magnaporthe oryzae; PN: Phaeosphaeria nodorum; CZM: Cercospora zeae-maydis; AF: Aspergillus flavus

## Sheet: Table S2
Table 2. Major protein families involved in pathogen-host interaction in C. lunata and other Ascomycetes.
Protein family	CX-3	m118	C5	ST	PTR	FG	MO	PN	CZM	AF
Major facilitator superfamily	167	171	158	103	99	118	82	128	93	220
ATP-binding cassette transporter	40	38	38	36	36	52	45	39	34	77
Sugar (and other) transporter	73	69	66	62	60	101	61	73	60	111
Cytochrome P450	112	95	114	119	84	96	99	109	81	133
Protein kinases	127	124	114	124	130	121	117	137	144	118
Fungal specific transcription factors	73	79	72	74	53	118	74	53	67	126
short chain dehydrogenase	54	56	46	50	49	55	40	55	49	59
Enoyl-(Acyl carrier protein) reductase	39	38	36	39	29	33	19	26	52	44
AMP-binding enzyme	45	38	42	41	43	45	47	40	62	69
FAD binding domain	38	35	40	34	35	27	29	43	16	39
Monooxygenase	30	31	26	29	22	27	19	33	27	47
Pectate lyase	11	12	8	9	5	15	3	5	3	8
Oxidoreductase FAD-binding domain	2	2	3	3	1	3	2	1	2	2
Photolyase	4	4	4	4	4	3	4	3	4	1
Zinc-binding dehydrogenase	36	33	34	31	33	40	25	36	42	59
Alcohol dehydrogenase GroES-like domain	11	12	13	13	7	12	12	11	10	20
WD40 repeat	27	27	24	29	26	25	28	27	24	30
Glucose-methanol-choline oxidoreductase family	26	26	28	26	26	18	21	34	19	33
DEAD/DEAH box helicase	26	26	25	26	27	27	25	26	26	26
Carboxylesterase family	26	25	23	21	22	24	20	30	16	33
Ras subfamily	23	25	23	23	25	24	27	23	25	25
NACHT domain	23	15	11	8	5	9	2	3	0	4
AAA proteins	20	18	20	18	19	19	23	20	23	21
Aspartate protease	18	15	15	15	12	19	19	18	16	12
Glycoside hydrolase	70	72	76	65	62	74	70	75	53	88
haloacid dehalogenase-like hydrolase	14	13	14	14	12	18	18	15	11	17
PQQ-like domain	13	14	16	17	12	12	11	7	17	12
Reverse transcriptase	13	0	0	4	0	0	0	0	1	0
Hsp90	13	14	13	15	15	9	7	14	10	8
Serine carboxypeptidase	11	11	12	11	10	9	5	11	9	12
Aldo/keto reductase family	11	11	11	12	9	13	11	13	10	20
Peptidyl-prolyl cis-trans isomerase	11	11	11	11	11	10	10	8	11	10
Acyl transferase domain	11	11	15	14	15	13	22	15	7	28
Methyltransferase domain	11	10	8	9	9	44	17	13	14	20
O-methyltransferase	9	8	11	12	9	9	14	18	10	27
Kinesin motor domain	10	9	9	9	10	10	10	11	10	10
Calcineurin-like phosphoesterase	9	9	9	10	10	11	12	11	10	10
POT family	9	8	9	8	8	4	4	9	3	18
NAD dependent epimerase/dehydratase family	9	7	11	6	4	10	5	6	7	15
Enoyl-CoA hydratase/isomerase family	8	8	7	7	8	10	6	8	19	16
Multicopper oxidase	12	12	10	9	12	13	14	10	13	12
Beta-ketoacyl synthase, N-terminal domain	8	5	2	9	3	5	1	4	7	6
Response regulator receiver domain	7	6	8	6	8	8	4	7	4	8
Ankyrin repeats	7	6	6	7	4	10	4	5	2	15
Cellulase	7	7	6	6	6	6	3	9	7	9
Cutinase	7	8	8	7	7	8	11	7	5	5
Fungal trichothecene efflux pump	7	6	8	7	3	2	1	11	10	5
Thiolase, N-terminal domain	7	7	8	7	6	6	5	7	9	8
bZIP transcription factor	6	5	3	4	2	4	4	2	4	6
Oxidoreductase NAD-binding domain	2	2	1	0	2	4	1	2	2	5
Male sterility protein	1	0	0	0	2	1	0	0	0	4
Ferric reductase NAD binding domain	6	6	6	5	7	6	6	6	4	5
Aminotransferase class I and II	6	7	6	5	6	4	4	4	4	6
Peptidase family M50	6	5	4	5	5	6	7	2	6	5
Zinc-finger double domain	5	6	4	6	6	5	8	6	7	11
C2H2-type zinc finger	4	5	5	5	6	7	11	6	3	8
Condensation domain	5	1	0	1	3	0	2	3	1	2
Chitin synthase	5	4	4	3	3	6	3	3	4	4
DnaJ domain	5	6	6	5	7	4	6	10	5	4
DnaJ C terminal domain	4	4	4	4	4	5	5	3	5	1
Septin	5	6	5	5	6	5	6	6	5	5
Fungal Zn(2)-Cys(6) binuclear cluster domain	5	5	4	7	5	3	6	2	8	16
Socitrate/isopropylmalate dehydrogenase	5	5	6	5	6	7	6	6	7	8
ADP-ribosylation factor family	4	4	3	4	4	4	4	3	4	4
Catalase	4	4	4	4	5	5	2	4	5	5
EF-hand domain pair	4	5	4	3	4	4	5	4	5	4
UDP-glucoronosyl and UDP-glucosyl transferase	4	4	2	3	2	4	3	3	2	4
Myosin head (motor domain)	4	3	4	4	4	4	5	5	4	5
Fork head domain	4	4	3	4	3	3	4	4	4	4
Cys/Met metabolism PLP-dependent enzyme	4	4	5	5	6	7	5	6	6	9
Phosphatidylinositol-specific phospholipase C, X domain	4	3	2	3	3	6	5	2	3	2
Glycolipid 2-alpha-mannosyltransferase	3	4	4	3	3	3	4	3	3	3
Glycosyl transferase	11	10	12	13	9	14	13	9	12	16
Tetratricopeptide repeat	9	6	6	7	4	6	5	6	9	5
Tubulin/FtsZ family, GTPase domain	4	4	4	3	4	4	4	4	3	6
HMG (high mobility group) box	4	4	2	3	5	5	5	1	4	3
Superoxide dismutases	6	4	5	4	5	5	5	5	4	3
G-protein alpha subunit	4	4	4	4	4	3	3	4	3	3
E1-E2 ATPase	4	4	3	4	3	2	1	2	1	3
Aminotransferase class IV	4	3	3	6	8	4	3	7	4	5
Lipase (class 3)	4	4	4	4	3	3	4	3	1	7
Phosphatidylinositol 3- and 4-kinase	4	4	5	4	4	3	3	4	5	4
FKBP-type peptidyl-prolyl cis-trans isomerase	4	4	4	4	4	3	3	4	3	5
ATP synthase alpha/beta family, nucleotide-binding domain	4	4	4	4	4	4	4	4	4	4
CFEM domain	4	7	4	5	3	8	10	3	3	1
RNB domain	3	2	2	2	2	2	2	2	2	2
Acyltransferase family	3	3	4	3	3	3	4	4	7	3
AhpC/TSA family	3	3	3	3	4	2	1	4	3	2
Pyoverdine/dityrosine biosynthesis protein	3	2	4	3	1	3	1	3	1	1
CorA-like Mg2+ transporter protein	3	0	0	0	1	0	0	2	1	1
Dual specificity phosphatase, catalytic domain	3	3	3	3	2	2	3	3	5	2
Pectinesterase	3	3	3	3	2	3	1	3	1	5
Voltage gated chloride channel	3	3	3	3	4	4	3	4	3	4
Hexokinase	3	4	4	4	4	2	4	4	2	1
Histone deacetylase domain	3	3	2	3	3	3	3	3	3	3
Lysophospholipase catalytic domain	3	3	2	2	2	6	1	2	3	4
Zinc finger, C2H2 type	3	3	3	3	4	2	3	9	1	1
Carbon-nitrogen hydrolase	3	3	6	3	4	5	2	4	4	6
Aconitase family (aconitate hydratase)	3	4	4	4	4	4	5	4	4	7
ATP dependent DNA ligase domain	3	3	3	3	3	1	2	3	3	2
Eukaryotic translation initiation factor eIF2A	3	3	2	2	3	3	3	4	1	3
Sel1 repeat	3	3	3	3	3	3	3	3	3	3
DNA polymerase family B	3	1	3	3	3	3	3	3	2	3
BCS1 N terminal	3	3	2	2	3	4	6	3	2	5
Cryptococcal mannosyltransferase 1	3	2	2	3	4	1	4	3	2	4
Glycosyltransferase sugar-binding region containing DXD motif	3	3	3	2	1	2	4	2	2	2
GATA zinc finger	3	3	5	3	3	5	4	3	4	5
PLD-like domain	3	3	3	3	3	2	2	3	3	3
Thiamine pyrophosphate enzyme, N-terminal TPP binding domain	3	4	3	3	2	4	2	4	4	7
Leucine rich repeat	3	3	3	3	2	2	1	3	3	2
Amino acid permease	3	1	1	0	1	0	0	1	2	2
Velvet factor	3	4	4	4	3	2	3	4	4	3
CNH domain	3	2	3	2	2	2	2	2	2	2
Choline/Carnitine o-acyltransferase	3	2	2	2	3	3	4	2	2	2
Dolichyl-phosphate-mannose-protein mannosyltransferase	3	2	2	3	3	3	3	2	3	3
Pumilio-family RNA binding repeat	3	3	3	3	3	3	3	3	3	3
Mitochondrial carrier protein	3	2	3	2	3	5	2	1	3	6
Cyclin, N-terminal domain	3	3	4	4	3	3	3	2	3	3
Scytalone dehydratase	3	5	2	4	2	1	1	1	1	1
JAB1/Mov34/MPN/PAD-1 ubiquitin protease	3	3	3	3	1	2	1	1	1	2
alpha/beta hydrolase fold	3	3	3	3	3	3	2	2	4	3
Protein phosphatase 2C	3	4	3	4	4	3	3	3	3	3
PAP2 superfamily	2	1	1	1	1	1	0	1	1	1
Cysteine-rich secretory protein family	2	2	1	2	2	4	5	2	6	2
Type I phosphodiesterase / nucleotide pyrophosphatase	2	2	2	2	2	2	2	2	2	2
Cyclic nucleotide-binding domain	2	2	2	2	2	1	4	3	2	2
Necrosis inducing protein (NPP1)	2	2	1	1	1	4	4	2	1	3
Animal haem peroxidase	2	2	3	2	2	3	2	2	2	4
Lyase	2	2	2	2	2	1	1	2	2	2
RasGEF domain	2	4	3	4	4	4	4	3	4	4
Phosphoenolpyruvate phosphomutase	2	1	1	1	1	2	0	1	1	5
Histone-binding protein RBBP4 or subunit C of CAF1 complex	2	2	2	2	2	2	2	2	2	2
Orotidine 5'-phosphate decarboxylase / HUMPS family	2	1	1	1	1	1	1	1	1	2
Taurine catabolism dioxygenase TauD, TfdA family	2	2	2	1	2	2	2	2	2	3
Total (%)	1904 (17.0%)	1829 (16.6%)	1995 (15.0%)	1821 (15.6%)	1674 (13.8%)	1975 (17.0%)	1771 (13.8%)	1889 (11.8%)	1728 (14.4%)	2381 (17.7%)
CX-3, Curvularia lunata CX-3; m118, Curvularia lunata m118; C5, Bipolaris maydis C5; ST, Setosphaeria turcica; PTR: Pyrenophora tritici-repentis; FG: Fusarium graminearum; MO: Magnaporthe oryzae; PN: Phaeosphaeria nodorum; CZM: Cercospora zeae-maydis; AF: Aspergillus flavus

## Sheet: Table S3
Table S3. Putative transposase-encoding genes.
Classes	C. lunata CX-3	C. lunata m118	B. maydis C5
DNA	83	15	36
hAT-Restles	3	0	0
MuLE-MuDR	2	1	0
P	1	0	3
PIF-Harbing	1	0	1
PIF-ISL2EU	2	2	1
TcMar-Ant1	4	0	0
TcMar-Fot1	59	9	23
TcMar-Marin	2	1	5
TcMar-Pogo	1	1	1
TcMar-Tc1	4	1	1
Helitron	4	0	1
LTR	54	9	15
Copia	18	0	3
ERVK	1	1	1
ERVL	1	0	1
Gypsy	28	1	4
Lenti	0	1	0
Pao	6	6	6
LINE	24	0	47
L1	1	0	0
R2-Dualen	1	0	0
Tad1	22	0	47
Total	161	24	97

## Sheet: Table S4
Table S4. Glycoside hydrolase in C. lunata and other fungi.
GH family	CX-3	m118	C5	ST	PTR	FG	MO	PN	CZM	AF
GH1	3	3	3	3	3	3	2	2	3	3
GH2	6	6	8	5	7	9	7	9	5	8
GH3	19	17	19	15	12	21	17	17	16	25
GH6	4	3	3	3	3	1	3	4	0	1
GH7	5	5	6	4	3	2	5	5	1	3
GH10	5	6	5	5	4	5	6	7	2	4
GH11	6	5	5	5	4	2	5	7	2	4
GH12	3	2	4	3	2	4	4	4	2	5
GH15	2	2	2	2	2	3	2	3	1	3
GH16	19	19	21	20	19	27	26	23	19	13
GH17	8	7	7	7	7	6	7	6	7	5
GH18	11	14	18	9	11	19	17	19	11	18
GH20	2	3	4	4	3	3	3	3	1	3
GH25	0	0	0	0	0	0	0	0	0	1
GH26	1	1	1	1	0	0	0	0	0	1
GH27	1	1	1	1	0	0	0	1	0	0
GH28	4	3	5	6	6	6	3	4	5	21
GH30	1	1	2	1	1	0	1	2	1	1
GH31	10	9	9	8	8	8	6	10	8	9
GH32	3	3	3	2	3	5	5	4	3	4
GH35	4	4	4	4	4	3	0	4	1	8
GH38	1	1	1	1	1	1	2	1	1	1
GH39	2	1	1	1	0	2	1	1	1	0
GH42	2	0	0	0	0	0	0	0	0	0
GH43	15	18	19	12	14	18	18	14	13	19
GH45	2	2	3	2	3	1	1	3	0	0
GH47	12	11	11	10	12	10	9	9	9	6
GH53	1	1	1	1	1	1	1	1	1	2
GH61	25	26	25	26	26	12	24	29	3	7
GH62	2	2	3	2	2	1	4	3	1	3
GH63	3	3	3	3	3	2	3	3	2	2
GH65	1	1	1	1	1	0	0	1	1	1
GH67	1	1	1	1	1	1	1	1	1	1
GH71	0	0	1	0	0	0	1	1	1	9
GH72	6	6	8	6	6	3	5	7	8	7
GH75	0	0	0	0	0	1	1	1	0	3
GH76	9	8	9	9	7	7	8	8	9	11
GH79	1	1	2	1	1	0	0	0	2	1
GH81	2	2	3	2	2	1	3	2	1	1
GH85	1	1	1	1	1	0	0	1	1	0
GH88	1	1	1	1	1	1	1	1	0	3
GH92	4	5	7	4	5	0	6	7	6	6
GH95	2	2	2	1	2	2	1	2	0	3
GH105	5	4	4	4	4	3	3	3	5	6
GH106	1	0	1	0	0	0	1	0	0	2
GH114	1	1	1	1	2	2	1	2	2	1
GH115	2	2	2	1	1	2	3	2	1	3
GH117	0	0	0	0	0	0	0	0	0	1
Total	219	214	241	199	198	198	217	237	157	239
CX-3, Curvularia lunata CX-3; m118, Curvularia lunata m118; C5, Bipolaris maydis C5; ST, Setosphaeria turcica; PTR: Pyrenophora tritici-repentis; FG: Fusarium graminearum; MO: Magnaporthe oryzae; PN: Phaeosphaeria nodorum; CZM: Cercospora zeae-maydis; AF: Aspergillus flavus

## Sheet: Table S5
Table S5. Protease genes in different fungal genomes, classed by MEROPS families.
MEROPS family	CX-3	m118	C5	CZM	PN	ST	PTR	MO	AF	FG
Aspartic peptidases	16	17	18	18	20	16	15	24	15	22
A01: pepsin	13	16	17	17	19	15	14	23	14	21
A11: transposon peptidase	2	0	0	0	0	0	0	0	0	0
A22: presenilin	1	1	1	1	1	1	1	1	1	1
Cysteine peptidases	68	69	65	58	63	71	62	64	63	68
C01: papain	1	1	1	1	1	1	1	1	1	1
C02: calpain	3	3	3	2	2	3	3	4	2	4
C12: ubiquitinyl hydrolase	6	6	6	4	5	6	5	4	4	4
C13: legumain	1	1	1	1	1	1	1	1	1	1
C14: caspase	2	2	3	2	2	2	2	2	3	5
C15: pyroglutamyl-peptidase I	1	1	0	1	1	1	1	1	1	1
C19: ubiquitin-specific peptidase	15	14	15	14	16	15	15	14	15	14
C26: gamma-glutamyl hydrolase	9	10	9	10	9	11	11	10	11	12
C40: dipeptidyl-peptidase	0	0	1	0	0	0	0	7	0	0
C44: amidophosphoribosyltransferase	8	8	8	10	7	9	6	4	8	7
C45: aminopenicillanic acid acyl-transferase	1	1	1	1	1	1	1	0	3	1
C48: Ulp1 peptidase	3	3	3	2	3	3	3	1	3	3
C50: separase	1	1	1	1	1	1	1	1	1	1
C54: autophagin-1	1	1	1	1	1	1	1	8	1	1
C56: PfpI peptidase	11	12	10	3	8	11	7	1	5	8
C59: penicillin V acylase	0	0	0	0	0	0	0	0	0	1
C65: otubain-1	1	1	0	1	1	1	1	1	1	1
C69: dipeptidase A	1	1	1	1	1	1	1	1	0	1
C85: DUBA deubiquitinylating enzyme	2	2	0	2	2	2	1	1	2	1
C88: OTU1 peptidase	1	1	1	1	1	1	1	2	1	1
Glutamic peptidases	0	0	4	0	3	2	1	1	3	1
G01: scytalidoglutamic peptidase	0	0	4	0	3	2	1	1	3	1
Metallo peptidases	102	104	103	103	118	106	104	115	133	127
M01: aminopeptidase N	4	4	4	4	4	4	4	2	4	4
M03: thimet oligopeptidase	2	2	1	3	2	2	2	1	4	4
M04: thermolysin	0	2	0	0	0	0	1	1	0	2
M06: immune inhibitor A peptidase	1	1	1	0	1	0	1	2	1	1
M10: matrix metallopeptidase	1	1	0	0	1	0	0	0	1	4
M12: astacin	1	1	1	1	1	1	1	1	2	1
M13: neprilysin	4	1	1	0	1	1	1	10	1	1
M14: carboxypeptidase	8	8	8	6	9	8	7	6	2	8
M16: pitrilysin	6	6	6	6	6	6	7	2	6	6
M18: aminopeptidase I	2	2	2	2	2	2	2	2	2	2
M19: membrane dipeptidase	1	1	1	1	1	1	1	8	3	2
M20: glutamate carboxypeptidase	8	9	8	8	14	10	10	3	17	15
M22: O-sialoglycoprotein peptidase	2	3	3	3	3	3	3	1	4	3
M23: beta-lytic metallopeptidase	1	1	1	1	1	1	1	11	3	1
M24: methionyl aminopeptidase 1	11	10	10	10	10	10	9	17	12	10
M28: aminopeptidase S	16	15	16	12	18	16	15	6	14	15
M35: deuterolysin	0	0	0	3	2	0	1	1	6	1
M36: fungalysin	1	1	1	1	2	1	1	11	2	1
M38: isoaspartyl dipeptidase	13	14	16	14	16	18	15	2	20	21
M41: FtsH peptidase	2	2	2	2	2	2	2	2	2	2
M43: metallopeptidase MEP1	0	0	0	6	2	0	1	2	1	2
M48: Ste24 peptidase	2	3	2	2	2	2	2	2	2	2
M49: dipeptidyl-peptidase III	1	1	2	1	1	1	1	3	0	2
M50: S2P protease	3	3	3	3	4	3	4	7	4	4
M54: archaelysin	0	0	0	1	0	0	0	0	1	1
M60: enhancin	0	0	0	0	0	0	0	0	1	0
M67: Poh1 peptidase	6	7	7	7	6	7	6	1	6	7
M76: Atp23 peptidase	1	1	1	1	1	1	1	3	1	1
M77: tryptophanyl aminopeptidase	1	1	2	1	2	2	0	1	7	0
M79: prenyl peptidase 2	1	1	1	1	1	1	1	3	1	1
M80: Wss1 peptidase	3	3	3	3	3	3	4	4	2	3
M81: microcystinase MlrC	0	0	0	0	0	0	0	0	1	0
Serine proteases	296	281	255	252	283	255	242	271	319	311
S01: trypsin	4	4	2	5	5	3	2	28	4	5
S08: subtilisin	23	14	14	10	11	12	13	129	5	29
S09: prolyl oligopeptidase	158	153	140	125	157	149	137	5	179	150
S10: carboxypeptidase Y	11	11	12	9	12	11	10	9	12	9
S12: D-Ala-D-Ala carboxypeptidase B	6	5	6	12	10	4	6	5	19	17
S14: peptidase Clp	6	5	4	6	7	5	7	3	6	6
S15: Xaa-Pro dipeptidyl-peptidase	7	9	8	2	6	6	5	2	8	4
S16: Lon-A peptidase	2	2	2	2	2	2	2	3	2	2
S26: signal peptidase I	2	2	2	3	2	2	1	6	3	2
S28: lysosomal Pro-Xaa carboxypeptidase	7	4	4	4	4	3	4	53	4	2
S33: prolyl aminopeptidase	58	59	51	60	55	45	40	5	65	73
S51: dipeptidase E	0	0	0	0	1	0	1	0	0	0
S53: sedolisin	4	5	3	8	5	6	6	7	5	3
S54: rhomboid-1	5	6	5	5	4	6	6	1	5	5
S58: DmpA aminopeptidase	2	1	1	0	1	0	1	1	1	2
S59: nucleoporin 145	1	1	1	1	1	1	1	14	1	1
S66: murein tetrapeptidase LD-carboxypeptidase	0	0	0	0	0	0	0	0	0	1
Threonine peptidase	20	20	19	19	19	19	19	8	21	21
T01: proteasome	14	14	14	14	14	14	14	3	14	14
T02: glycosylasparaginase	2	2	2	2	2	2	2	3	2	3
T03: gamma-glutamyltransferase 1	3	3	2	2	2	2	2	1	4	3
T05: ornithine acetyltransferase	1	1	1	1	1	1	1	1	1	1
Total	502	491	464	450	506	469	443	483	554	550
CX-3, Curvularia lunata CX-3; m118, Curvularia lunata m118; C5, Bipolaris maydis C5; ST, Setosphaeria turcica; PTR: Pyrenophora tritici-repentis; FG: Fusarium graminearum; MO: Magnaporthe oryzae; PN: Phaeosphaeria nodorum; CZM: Cercospora zeae-maydis; AF: Aspergillus flavus

## Sheet: Table S6
Table S6. Transporters in C. lunata CX-3, C. lunata m118 and B. maydis C5.
		C. lunata CX-3	C. lunata m118	B. maydis C5
1.A.1	The Voltage-gated Ion Channel (VIC) Superfamily	1	1	1
1.A.11	The Ammonia Transporter Channel (Amt) Family	4	4	5
1.A.16	The Formate-Nitrite Transporter (FNT) Family	1	1	1
1.A.24	The Gap Junction-forming Connexin (Connexin) Family	1	1	1
1.A.33	The Cation Channel-forming Heat Shock Protein-70 (Hsp70) Family	6	6	7
1.A.35	The CorA Metal Ion Transporter (MIT) Family	3	3	3
1.A.4	The Transient Receptor Potential Ca2+ Channel (TRP-CC) Family	1	1	1
1.A.8	The Major Intrinsic Protein (MIP) Family	0	1	0
1.F.1	The Synaptosomal Vesicle Fusion Pore (SVF-Pore) Family	1	1	1
2.A.1	The Major Facilitator Superfamily (MFS)	252	251	233
2.A.16	The Telurite-resistance/Dicarboxylate Transporter (TDT) Family	2	5	4
2.A.17	The Proton-dependent Oligopeptide Transporter (POT) Family	9	8	9
2.A.18	The Amino Acid/Auxin Permease (AAAP) Famil	7	7	7
2.A.19	The Ca2+:Cation Antiporter (CaCA) Family	3	3	3
2.A.2	The Glycoside-Pentoside-Hexuronide (GPH):Cation Symporter Family	3	3	3
2.A.20	The Inorganic Phosphate Transporter (PiT) Family	3	3	4
2.A.21	The Solute:Sodium Symporter (SSS) Family	3	3	2
2.A.29	The Mitochondrial Carrier (MC) Family	23	23	26
2.A.3	The Amino Acid-Polyamine-Organocation (APC) Family	29	30	28
2.A.30	The Cation-Chloride Cotransporter (CCC) Family	0	1	1
2.A.31	The Anion Exchanger (AE) Family	3	2	1
2.A.36	The Monovalent Cation:Proton Antiporter-1 (CPA1) Family	5	4	6
2.A.37	The Monovalent Cation:Proton Antiporter-2 (CPA2) Family	1	1	1
2.A.38	The K+ Transporter (Trk) Family	3	2	3
2.A.39	The Nucleobase:Cation Symporter-1 (NCS1) Family	8	8	9
2.A.40	The Nucleobase:Cation Symporter-2 (NCS2) Family	2	2	2
2.A.41	The Concentrative Nucleoside Transporter (CNT) Family	1	1	1
2.A.47	The Divalent Anion:Na+ Symporter (DASS) Family	1	1	1
2.A.49	The Chloride Carrier/Channel (ClC) Family	3	3	3
2.A.5	The Zinc (Zn2+)-Iron (Fe2+) Permease (ZIP) Family	2	2	2
2.A.50	The Glycerol Uptake (GUP) Family	1	1	1
2.A.51	The Chromate Ion Transporter (CHR) Family	0	1	0
2.A.52	The Ni2+-Co2+ Transporter (NiCoT) Family	1	1	2
2.A.53	The Sulfate Permease (SulP) Family	7	6	6
2.A.55	The Metal Ion (Mn2 -iron) Transporter (Nramp) Family	1	0	1
2.A.59	The Arsenical Resistance-3 (ACR3) Family	2	2	1
2.A.6	The Resistance-Nodulation-Cell Division (RND) Superfamily	1	2	2
2.A.66	The Multidrug/Oligosaccharidyl-lipid/Polysaccharide (MOP) Flippase Superfamily	5	5	5
2.A.67	The Oligopeptide Transporter (OPT) Family	3	3	3
2.A.7	The Drug/Metabolite Transporter (DMT) Superfamily	6	6	6
2.A.72	The K+ Uptake Permease (KUP) Family	1	0	1
2.A.94	The Phosphate Permease (Pho1) Family	1	1	0
2.A.96	The YaaH (YaaH) Family	1	1	1
2.A.97	The Mitochondrial Inner Membrane K+/H+ and Ca2+/H+ Exchanger (LetM1) Family	1	1	1
3.A.1	The ATP-binding Cassette (ABC) Superfamily	47	45	46
3.A.16	The Endoplasmic Reticular Retrotranslocon (ER-RT) Family	10	9	11
3.A.18	The Nuclear mRNA Exporter (mRNA-E) Family	11	11	10
3.A.19	The TMS Recognition/Insertion Complex (TRC) Family	1	1	1
3.A.2	The H+- or Na+-translocating F-type, V-type and A-type ATPase (F-ATPase) Superfamily	12	12	13
3.A.20	The Peroxisomal Protein Importer (PPI) Family	3	4	4
3.A.3	The P-type ATPase (P-ATPase) Superfamily	21	20	21
3.A.5	The General Secretory Pathway (Sec) Family	3	3	3
3.A.8	The Mitochondrial Protein Translocase (MPT) Family	6	4	4
3.B.1	The Na+-transporting Carboxylic Acid Decarboxylase (NaT-DC) Family	2	3	3
3.D.1	The H+ or Na+-translocating NADH Dehydrogenase (NDH) Family	9	14	19
3.D.2	The Proton-translocating Transhydrogenase (PTH) Family	1	1	1
3.D.3	The Proton-translocating Quinol:Cytochrome c Reductase (QCR) Superfamily	1	1	1
3.D.4	The Proton-translocating Cytochrome Oxidase (COX) Superfamily	1	2	2
3.E.1	The Ion-translocating Microbial Rhodopsin (MR) Family	1	1	1
4.C.1	The Proposed Fatty Acid Transporter (FAT) Family	13	13	14
4.C.2	The Carnitine O-Acyl Transferase (CrAT) Family	2	2	2
5.A.4	The Prokaryotic Succinate Dehydrogenase (SDH) Family	2	2	2
5.B.1	The Phagocyte (gp91phox) NADPH Oxidase Family	2	2	2
8.A.13	The Tetratricopeptide Repeat (Tpr1) Family	1	1	1
8.A.27	The Phospholipid Importer β-subunit (PLI-β) Family	1	1	1
8.A.28	The Ankyrin (Ankyrin) Family	1	0	0
8.A.30	The Nedd4-Family Interacting Protein-2 (Nedd4) Family	2	2	2
8.A.34	The Endophilin (Endophilin) Family	1	1	1
8.A.5	The Voltage-gated K+ Channel β-subunit (Kvβ) Family	2	2	2
8.A.6	The Auxiliary Nutrient Transporter (ANT) Family	1	1	1
8.A.9	The rBAT Transport Accessory Protein (rBAT) Family	1	2	2
9.A.10	The Iron/Lead Transporter (ILT) Superfamily	4	5	6
9.A.14	The G-protein-coupled receptor (GPCR) Family	4	5	5
9.A.2	The Endomembrane protein-70 (EMP70) Family	1	1	1
9.A.34		2	2	2
9.A.50	The Nuclear t-RNA exporter (t-Exporter) Family	3	3	3
9.A.6	The ATP Exporter (ATP-E) Family	1	1	1
9.A.9	The Low Affinity Fe2+ Transporter (FeT) Family	0	0	1
9.B.10	The Putative Tripartite Zn2 Transporter (TZT) Family	1	1	1
9.B.25	The Mitochondrial Inner/Outer Membrane Fusion (MMF) Family	2	2	2
9.B.37	The Huntington-interacting Protein 14 (HIP14) Family	1	1	1
9.B.82	Endoplasmic Reticulum Retrieval Protein1 (Putative Heavy Metal Transporter) (Rer1) Family	1	1	1
Total		590	594	593

## Sheet: Table S7
Table S7. Drug transporters of C. lunata and other fungi.
Drug transporters	CX-3	m118	C5	ST	PTR	FG	MO	PN	CZM	AF	Average
2.A.1.2 The Drug:H+ Antiporter-1 (12 Spanner) (DHA1) Family	49	52	51	33	29	34	16	25	44	64	39
2.A.1.3 The Drug:H+ Antiporter-2 (14 Spanner) (DHA2) Family	26	27	15	5	3	3	3	3	16	8	10
3.A.1.201 The Multidrug Resistance Exporter (MDR) Family	9	6	7	6	7	8	11	8	5	14	8
3.A.1.205 The Pleiotropic Drug Resistance (PDR) Family	10	10	10	9	8	15	5	9	7	19	10
CX-3, Curvularia lunata CX-3; m118, Curvularia lunata m118; C5, Bipolaris maydis C5; ST, Setosphaeria turcica; PTR: Pyrenophora tritici-repentis; FG: Fusarium graminearum; MO: Magnaporthe oryzae; PN: Phaeosphaeria nodorum; CZM: Cercospora zeae-maydis; AF: Aspergillus flavus

## Sheet: Table S8
Table S8. Cytochrome P450 genes in different fungal genomes, classed by CYP families.
CYP family	C. lunata CX-3	C. lunata m118	B. maydis C5
CYP503	1	0	2
CYP504	4	4	4
CYP5042	1	1	0
CYP5046	1	1	1
CYP5049	1	1	1
CYP505	3	2	4
CYP5050	1	1	1
CYP5052	0	0	2
CYP5053	1	2	3
CYP5057	0	1	2
CYP506	1	0	0
CYP5061	0	0	1
CYP5063	1	0	1
CYP5076	0	0	2
CYP5078	1	1	1
CYP5080	1	1	3
CYP5082	1	0	0
CYP5093	1	1	1
CYP5095	1	0	1
CYP51	2	1	2
CYP5100	1	0	2
CYP5103	1	2	4
CYP5104	0	0	1
CYP5127	1	1	1
CYP5128	1	1	1
CYP5134	0	0	1
CYP5148	1	0	1
CYP5188	0	0	1
CYP5189	1	1	1
CYP52	3	3	5
CYP5201	1	1	1
CYP5238	1	1	1
CYP5257	1	0	0
CYP5259	2	1	0
CYP526	0	1	1
CYP5267	3	0	1
CYP5268	1	0	0
CYP5269	1	1	2
CYP527	2	2	1
CYP5270	0	1	0
CYP5272	0	1	0
CYP5274	1	1	0
CYP5282	1	0	0
CYP5291	1	0	0
CYP5295	0	0	1
CYP53	1	1	1
CYP530	1	1	3
CYP5301	2	1	1
CYP5307	1	1	1
CYP532	3	2	3
CYP534	1	1	1
CYP535	1	1	1
CYP539	2	1	3
CYP54	2	0	1
CYP540	2	3	2
CYP543	2	2	2
CYP545	1	1	1
CYP547	2	2	1
CYP548	2	2	2
CYP551	0	0	1
CYP552	2	2	2
CYP559	1	1	1
CYP56	1	1	1
CYP563	1	1	0
CYP566	0	0	3
CYP567	3	0	2
CYP57	0	1	1
CYP570	0	1	0
CYP572	1	1	1
CYP577	3	2	2
CYP578	2	1	1
CYP58	1	0	1
CYP584	1	3	1
CYP585	1	0	0
CYP59	1	1	2
CYP590	1	0	1
CYP595	0	1	1
CYP596	0	1	3
CYP60	0	1	0
CYP602	0	0	1
CYP606	0	1	0
CYP61	1	1	1
CYP617	1	1	3
CYP619	1	0	0
CYP62	3	3	1
CYP620	3	2	7
CYP622	1	0	0
CYP628	2	2	3
CYP630	1	1	0
CYP638	0	0	2
CYP639	1	1	2
CYP643	0	1	0
CYP644	0	0	2
CYP65	17	12	21
CYP654	1	0	1
CYP665	1	0	0
CYP667	1	0	0
CYP671	0	0	1
CYP673	1	1	0
CYP675	6	4	2
CYP677	1	1	2
CYP68	3	1	4
CYP682	3	2	3
CYP683	1	0	1
Total	137	106	162

## Sheet: Table S9
Table S9. G-protein-coupled receptors in different fungal genomes.
Classes	CX-3	m118	C5	ST	PTR	FG	MO	PN	CZM	AF
Class A	50	57	43	49	41	79	46	54	42	61
Class B	8	11	14	15	6	17	12	11	15	10
Class C	8	4	2	6	4	7	3	4	8	6
Class D	3	4	3	3	2	2	3	2	4	2
Class E	2	2	3	3	1	1	3	2	2	2
Class F	4	2	2	2	2	2	1	0	0	2
STM1	1	1	2	1	2	2	2	1	1	3
MPR	2	3	3	4	1	1	3	2	2	1
PTH11	51	54	30	46	22	45	50	21	34	29
Total	129	138	102	129	81	156	123	97	108	116
CX-3, Curvularia lunata CX-3; m118, Curvularia lunata m118; C5, Bipolaris maydis C5; ST, Setosphaeria turcica; PTR: Pyrenophora tritici-repentis; FG: Fusarium graminearum; MO: Magnaporthe oryzae; PN: Phaeosphaeria nodorum; CZM: Cercospora zeae-maydis; AF: Aspergillus flavus

## Sheet: Table S10
Table S10. The number of protein kinases in different fungal genomes.
No.	Class	CX-3	m118	C5	CZM	PN	ST	PTR	MO	AF	FG	Average
1	AGC	13	13	12	13	14	13	14	14	13	14
	PKC	1
	PKA	2
2	Atypical	35	35	35	31	35	36	37	26	30	32
	HisK	19	19	20	16	20	20	21	9	15	16	17
3	CMGC	24	26	24	34	33	25	24	32	50	30
	CDK	10
	MAPK	3
	CLK	1
	RCK	2
4	CAMK	22	19	18	23	20	22	20	23	17	19
5	CK1	2	2	3	4	2	2	2	2	4	3
6	STE	13	14	15	16	14	13	16	13	12	12
7	TK	3	1	0	4	1	1	1	2	0	1
8	TKL	1	0	0	4	3	1	1	1	0	5
9	Other	40	37	33	42	50	42	41	30	32	32
	Total	153	147	140	171	172	155	156	143	158	148	154
CX-3, Curvularia lunata CX-3; m118, Curvularia lunata m118; C5, Bipolaris maydis C5; ST, Setosphaeria turcica; PTR: Pyrenophora tritici-repentis; FG: Fusarium graminearum; MO: Magnaporthe oryzae; PN: Phaeosphaeria nodorum; CZM: Cercospora zeae-maydis; AF: Aspergillus flavus

[truncated: 3 more sheets: Table S11, Table S12, Table S13]
